# Supplementary material for: Detection of Dibutyl Phthalate in Surface Water by Fluorescence Polarization Immunoassay
Source: Biosensors (Basel). 2023 Nov 29;13(12):1005. doi: 10.3390/bios13121005 (PMC10741632; doi:10.3390/bios13121005)
Supplement: Supplementary file 1 [file biosensors-13-01005-s001.zip]

Archive with 1 entries (1 files):
- biosensors-2672938-supplementary.pdf
